# Supplementary material for: Scanxiety among Adults with Cancer: A Scoping Review to Guide Research and Interventions
Source: Cancers (Basel). 2023 Feb 22;15(5):1381. doi: 10.3390/cancers15051381 (PMC10000102; doi:10.3390/cancers15051381)
Supplement: Supplementary file 1 [file cancers-15-01381-s001.zip]

Archive with 1 entries (1 files):
- cancers-2176424-supplementary.pdf
